# Supplementary material for: Sorafenib-Loaded Silica-Containing Redox Nanoparticle Decreases Tumorigenic Potential of Lewis Lung Carcinoma
Source: Pharmaceutics. 2025 Jan 2;17(1):50. doi: 10.3390/pharmaceutics17010050 (PMC11768447; doi:10.3390/pharmaceutics17010050)
Supplement: Supplementary file 1 [file pharmaceutics-17-00050-s001.zip]

Archive with 1 entries (1 files):
- pharmaceutics-3314400-supplementary.pdf
